# Supplementary material for: Policies and practices of SHEA Research Network hospitals during the COVID-19 pandemic
Source: Infect Control Hosp Epidemiol. 2020 Jun 23:1–9. doi: 10.1017/ice.2020.303 (PMC7360941; doi:10.1017/ice.2020.303)
Supplement: Supplementary file 1 [file S0899823X20003037sup.zip]

Archive with 2 entries (2 files):
- S0899823X20003037supp001.pdf
- S0899823X20003037supp002.docx
